# Supplementary material for: Comprehensive analysis of ferritinophagy-related genes and immune infiltration landscape in diabetic retinopathy
Source: Front Endocrinol (Lausanne). 2023 Jul 14;14:1177488. doi: 10.3389/fendo.2023.1177488 (PMC10377661; doi:10.3389/fendo.2023.1177488)
Supplement: Supplementary file 1 [file DataSheet_1.xlsx]

## Sheet: ATG7
1	β-actin CT	ATG7 CT	ΔCт	ΔΔCт	RQ
CON	15.9616	23.2219	7.2603	0	1
	15.7176	23.0438	7.32622	0.0659132	0.95534
	15.6304	23.1473	7.51692	0.25662	0.837046
HG	15.728	23.1233	7.39531	0.135008	0.910665
	15.4162	23.1724	7.75621	0.495902	0.709118
	15.4282	23.0352	7.60704	0.346739	0.78636
2	β-actin CT	ATG7 CT	ΔCт	ΔΔCт	RQ
CON	15.8327	23.053	7.22022	0	1
	15.5987	22.866	7.2673	0.0470819	0.967892
	15.6708	22.7996	7.12873	-0.0914888	1.06547
HG	15.5147	23.0696	7.55484	0.33462	0.792993
	15.4767	23.0745	7.59782	0.377601	0.769717
	15.3761	22.9769	7.6008	0.380576	0.768131
3	β-actin CT	ATG7 CT	ΔCт	ΔΔCт	RQ
CON	15.6284	22.8606	7.23218	0	1
	15.5883	22.7392	7.1509	-0.0812769	1.05795
	15.5771	22.7774	7.20029	-0.0318871	1.02235
HG	15.3323	22.9341	7.6018	0.36962	0.773986
	15.2653	22.7811	7.51576	0.283579	0.82155
	15.4044	22.7345	7.33004	0.097867	0.934413

## Sheet: ATG16L1
1	β-actin CT	ATG16L1 CT	ΔCт	ΔΔCт	RQ
CON	15.9616	22.8167	6.85511	0	1
	15.7176	23.3085	7.5909	0.735789	0.600489
	15.6304	22.8581	7.22769	0.372578	0.772401
HG	15.728	23.0165	7.28845	0.433336	0.740547
	15.4162	22.9262	7.51	0.654885	0.635126
	15.4282	23.0745	7.64632	0.791206	0.577861
2	β-actin CT	ATG16L1 CT	ΔCт	ΔΔCт	RQ
CON	15.8327	22.7624	6.92968	0	1
	15.5987	22.7806	7.18183	0.252149	0.839645
	15.6708	22.9883	7.31746	0.387782	0.764304
HG	15.5147	22.924	7.40925	0.479574	0.717189
	15.4767	22.8729	7.39622	0.466544	0.723696
	15.3761	22.93	7.55394	0.624263	0.648751
3	β-actin CT	ATG16L1 CT	ΔCт	ΔΔCт	RQ
CON	15.6284	22.6379	7.00944	0	1
	15.5883	22.6623	7.074	0.0645609	0.956236
	15.5771	22.8453	7.26826	0.258818	0.835773
HG	15.3323	22.8313	7.49901	0.489564	0.71224
	15.2653	22.7872	7.52185	0.512403	0.701054
	15.4044	22.7493	7.34483	0.335389	0.79257

## Sheet: BCAT2
1	β-actin CT	BCAT2 CT	ΔCт	ΔΔCт	RQ
CON	15.9616	22.7384	6.77677	0	1
	15.7176	22.7744	7.05687	0.280101	0.823533
	15.6304	22.7543	7.12394	0.34717	0.786125
HG	15.728	23.1647	7.43663	0.659863	0.632939
	15.4162	22.9456	7.52934	0.752574	0.593544
	15.4282	22.8985	7.47035	0.693583	0.618317
2	β-actin CT	BCAT2 CT	ΔCт	ΔΔCт	RQ
CON	15.8327	22.7775	6.94473	0	1
	15.5987	22.7479	7.14922	0.204497	0.867841
	15.6708	22.8329	7.1621	0.217376	0.860129
HG	15.5147	22.9684	7.45362	0.508896	0.70276
	15.4767	22.8585	7.3818	0.437078	0.738629
	15.3761	22.8647	7.48855	0.543828	0.685948
3	β-actin CT	BCAT2 CT	ΔCт	ΔΔCт	RQ
CON	15.6284	22.5819	6.95347	0	1
	15.5883	22.5768	6.98851	0.0350389	0.976005
	15.5771	22.5498	6.97275	0.0192795	0.986725
HG	15.3323	22.7909	7.45865	0.505177	0.704574
	15.2653	22.7299	7.46461	0.511131	0.701672
	15.4044	22.792	7.38759	0.434112	0.740149

## Sheet: BECN1
1	β-actin CT	BECN1 CT	ΔCт	ΔΔCт	RQ
CON	21.4333	27.5099	6.07656	0	1
	21.44	27.6253	6.1853	0.108742	0.927397
	21.3992	27.999	6.59975	0.523191	0.695831
HG	20.2751	26.682	6.40685	0.33029	0.795377
	20.1443	26.6241	6.47977	0.403212	0.756173
	20.2817	26.7812	6.49948	0.422916	0.745915
2	β-actin CT	BECN1 CT	ΔCт	ΔΔCт	RQ
CON	21.9405	28.837	6.89658	0	1
	21.9784	28.854	6.87565	-0.0209293	1.01461
	21.8842	29.406	7.52177	0.625189	0.648335
HG	21.7361	27.7494	6.01323	-0.883347	1.84465
	21.708	27.627	5.91903	-0.977547	1.96911
	21.77	27.6726	5.90263	-0.993948	1.99163
3	β-actin CT	BECN1 CT	ΔCт	ΔΔCт	RQ
CON	21.8004	28.637	6.83654	0	1
	21.7987	28.466	6.66731	-0.169231	1.12446
	21.8717	28.9473	7.07567	0.239126	0.847258
HG	20.4081	26.1026	5.69442	-1.14212	2.20705
	20.3788	26.2105	5.83173	-1.00481	2.00668
	20.4341	26.0264	5.59236	-1.24418	2.36883

## Sheet: WDR45
1	β-actin CT	WDR45 CT	ΔCт	ΔΔCт	RQ
CON	15.9616	20.9258	4.96416	0	1
	15.7176	20.9981	5.28054	0.316377	0.803084
	15.6304	20.7668	5.13641	0.172249	0.887458
HG	15.728	21.5261	5.7981	0.833942	0.560994
	15.4162	21.5511	6.13492	1.17076	0.444187
	15.4282	21.5651	6.13689	1.17273	0.443581
2	β-actin CT	WDR45 CT	ΔCт	ΔΔCт	RQ
CON	15.8327	20.9738	5.14108	0	1
	15.5987	20.9821	5.38338	0.242307	0.845393
	15.6708	20.9963	5.32549	0.184411	0.880008
HG	15.5147	21.4046	5.88987	0.748793	0.595101
	15.4767	21.5695	6.09275	0.951673	0.517033
	15.3761	21.5485	6.17239	1.03131	0.489266
3	β-actin CT	WDR45 CT	ΔCт	ΔΔCт	RQ
CON	15.6284	20.8134	5.18498	0	1
	15.5883	20.7369	5.14865	-0.0363245	1.0255
	15.5771	20.7872	5.21014	0.0251656	0.982708
HG	15.3323	21.3264	5.99409	0.80911	0.570734
	15.2653	21.3189	6.05355	0.86857	0.547689
	15.4044	21.2564	5.85198	0.667005	0.629813

## Sheet: FBXW7
1	β-actin CT	FBXW7 CT	ΔCт	ΔΔCт	RQ
CON	15.9616	23.7017	7.74015	0	1
	15.7176	23.6452	7.9276	0.187449	0.878157
	15.6304	23.6	7.96964	0.229488	0.852937
HG	15.728	23.6797	7.95172	0.211569	0.863598
	15.4162	23.5533	8.13704	0.396892	0.759493
	15.4282	23.4758	8.04757	0.307423	0.808084
2	β-actin CT	FBXW7 CT	ΔCт	ΔΔCт	RQ
CON	15.8327	23.6962	7.86345	0	1
	15.5987	23.4791	7.88041	0.0169592	0.988314
	15.6708	23.449	7.7782	-0.0852556	1.06088
HG	15.5147	23.4403	7.92557	0.0621147	0.957859
	15.4767	23.2957	7.81898	-0.0444746	1.03131
	15.3761	23.1362	7.76013	-0.10333	1.07425
3	β-actin CT	FBXW7 CT	ΔCт	ΔΔCт	RQ
CON	15.6284	23.1339	7.50545	0	1
	15.5883	23.2132	7.62496	0.11951	0.9205
	15.5771	23.2746	7.69753	0.192078	0.875344
HG	15.3323	23.2233	7.89101	0.38556	0.765482
	15.2653	22.9966	7.73123	0.225784	0.85513
	15.4044	23.1276	7.72314	0.21769	0.859941

## Sheet: TNF
1	β-actin CT	TNF CT	ΔCт	ΔΔCт	RQ
CON	15.9616	35.1843	19.2227	0	1
	15.7176	34.1964	18.4788	-0.743915	1.67471
	15.6304	34.7471	19.1167	-0.105999	1.07624
HG	15.728	35.5914	19.8634	0.640709	0.641398
	15.4162	34.7279	19.3117	0.0890074	0.940169
	15.4282	33.9503	18.5221	-0.70059	1.62517
2	β-actin CT	TNF CT	ΔCт	ΔΔCт	RQ
CON	15.8327	33.5051	17.6724	0	1
	15.5987	34.0554	18.4567	0.784276	0.580643
	15.6708	35.1718	19.501	1.82856	0.281545
HG	15.5147	33.7206	18.2059	0.533463	0.690895
	15.4767	34.1086	18.6319	0.959485	0.51424
	15.3761	35.53	20.1539	2.48149	0.179059
3	β-actin CT	TNF CT	ΔCт	ΔΔCт	RQ
CON	15.6284	33.7966	18.1682	0	1
	15.5883	35.9312	20.3429	2.1747	0.221488
	15.5771	33.9061	18.329	0.160795	0.894532
HG	15.3323	34.4031	19.0708	0.902627	0.534912
	15.2653	34.1884	18.923	0.754799	0.592629
	15.4044	33.9618	18.5573	0.389127	0.763592

## Sheet: HERC2
1	β-actin CT	HERC2 CT	ΔCт	ΔΔCт	RQ
CON	15.5669	24.5389	8.97202	0	1
	15.6109	24.5322	8.92139	-0.0506306	1.03572
	15.6078	24.4484	8.84053	-0.131485	1.09542
HG	15.5987	24.9635	9.36474	0.392726	0.761689
	15.7936	25.0352	9.24159	0.269571	0.829566
	15.7489	25.1913	9.44233	0.470309	0.72181
2	β-actin CT	HERC2 CT	ΔCт	ΔΔCт	RQ
CON	15.6358	24.4765	8.84069	0	1
	15.7171	24.5127	8.79562	-0.0450668	1.03173
	15.6185	24.6791	9.06061	0.219928	0.858608
HG	15.7096	24.9784	9.26879	0.428102	0.743239
	15.7404	25.0332	9.29283	0.452146	0.730955
	15.7363	25.0127	9.27646	0.435779	0.739295
3	β-actin CT	HERC2 CT	ΔCт	ΔΔCт	RQ
CON	15.2613	24.2765	9.01521	0	1
	15.562	24.2489	8.68694	-0.328269	1.25551
	15.5718	24.268	8.69619	-0.319015	1.24748
HG	15.6146	24.677	9.06237	0.0471651	0.967836
	15.4712	24.6778	9.20658	0.191367	0.875776
	15.6259	24.7945	9.16858	0.15337	0.899147
